# Supplementary material for: Evaluating the Impact of Individual and Combined Toxicity of Imidacloprid, Cycloxaprid, and Tebuconazole on Daphnia magna
Source: Toxics. 2023 May 4;11(5):428. doi: 10.3390/toxics11050428 (PMC10222434; doi:10.3390/toxics11050428)
Supplement: Supplementary file 1 [file toxics-11-00428-s001.zip]

Archive with 1 entries (1 files):
- toxics-2348383-supplementary.pdf
